# Supplementary material for: New Nitric Oxide-Releasing Compounds as Promising Anti-Bladder Cancer Drugs
Source: Biomedicines. 2023 Jan 12;11(1):199. doi: 10.3390/biomedicines11010199 (PMC9855963; doi:10.3390/biomedicines11010199)
Supplement: Supplementary file 1 [file biomedicines-11-00199-s001.zip]

Archive with 1 entries (1 files):
- biomedicines-2147650-supplementary.pdf
